# Supplementary material for: Fosfomycin for Antibiotic Prophylaxis in Men Undergoing a Transrectal Prostate Biopsy: A Systematic Review and Meta-Analysis
Source: Medicina (Kaunas). 2023 May 10;59(5):911. doi: 10.3390/medicina59050911 (PMC10221023; doi:10.3390/medicina59050911)
Supplement: Supplementary file 1 [file medicina-59-00911-s001.zip]

Archive with 2 entries (2 files):
- Supplement figures.pptx
- Supplement table and search strategy.pdf
